# Supplementary material for: Chloroplast primers for clade‐wide phylogenetic studies of Thalictrum
Source: Appl Plant Sci. 2019 Oct 16;7(10):e11294. doi: 10.1002/aps3.11294 (PMC6814179; doi:10.1002/aps3.11294)
Supplement: Supplementary file 3 — APPENDIX S3. Length (in base pairs) of 28 amplified chloroplast regions in Thalictrum and relatives. [file APS3-7-e11294-s003.xlsx]

## Sheet: Sheet1
Morales-Briones et al.—Applications in Plant Sciences 2019 7(10)—Data Supplement S3
DOI: 10.1002/aps3.11294
APPENDIX S3. Length (in base pairs) of 28 amplified chloroplast regions in Thalictrum and relatives.
Species	Sample code	Primer name
		thal-13	thal-15	thal-44	thal-45	thal-46	thal-47	thal-50	thal-51	thal-52	thal-53	thal-54	thal-55	thal-57	thal-58	thal-59	thal-61	thal-62	thal-64	thal-65	thal-68	thal-69	thal-70	thal-72	thal-74	thal-75	thal-78	thal-80	thal-81
Aquilegia formosa	Aqfor1	512	526	N/A	N/A	N/A	508	N/A	N/A	N/A	N/A	N/A	N/A	N/A	N/A	518	N/A	525	N/A	500	462	558	436	N/A	N/A	480	502	N/A	527
Leptopyrum fumarioides	Lefum1	522	470	457	345	516	508	495	476	558	N/A	523	501	474	N/A	518	553	519	335	499	468	462	436	533	560	480	493	460	527
Paraquilegia microphylla	Pamic1	509	514	458	345	502	554	507	480	368	N/A	N/A	N/A	474	458	524	553	525	335	505	456	521	436	556	483	480	N/A	N/A	539
Thalictrum alpinum	Thalp2	509	502	472	372	561	554	511	557	373	N/A	515	490	473	484	524	553	519	335	499	456	558	436	535	482	480	490	N/A	527
Thalictrum alpinum	Thalp3	509	502	472	372	526	554	513	557	372	475	515	490	478	482	524	553	519	335	499	456	558	436	556	482	480	484	459	527
Thalictrum amurense	Thamu1	509	538	472	372	525	554	502	557	370	N/A	515	475	473	482	524	553	519	335	500	456	541	436	541	485	480	484	460	527
Thalictrum aquilegiifolium	Thaqu1	509	538	478	372	522	502	501	472	366	471	518	486	473	482	524	553	519	335	496	456	541	436	530	483	480	484	460	527
Thalictrum arsenii	Thars1	509	501	472	372	508	498	516	557	372	560	505	N/A	472	482	524	553	519	335	499	456	546	436	556	483	480	484	460	533
Thalictrum atriplex	Thatr1	509	496	N/A	372	521	493	510	472	369	N/A	515	495	473	482	524	553	519	335	500	456	558	436	541	480	480	484	460	527
Thalictrum baicalense	Thbai1	509	538	472	372	521	554	500	472	368	N/A	517	486	476	482	524	553	519	335	500	456	541	436	532	482	480	484	460	527
Thalictrum baicalense	Thbai2	509	538	472	372	526	538	502	557	370	560	515	495	473	482	524	553	519	335	500	456	541	436	541	484	480	484	460	527
Thalictrum cooleyi	Thcoo1	509	538	N/A	372	524	554	501	472	368	N/A	515	N/A	473	482	524	553	519	335	500	456	547	436	541	484	480	484	460	527
Thalictrum coriaceum	Thcor3	509	538	472	372	524	538	501	472	368	N/A	515	N/A	473	482	524	553	519	335	500	456	547	436	541	469	480	484	460	527
Thalictrum cultratum	Thcul1	509	526	477	372	525	554	502	557	367	N/A	515	486	473	488	524	553	519	335	500	456	541	436	541	482	480	484	460	527
Thalictrum cultratum	Thcul4	509	538	472	372	526	554	510	471	369	N/A	515	488	473	482	524	553	519	335	500	456	540	436	541	478	480	484	460	527
Thalictrum dasycarpum	Thdas1	509	538	472	372	525	538	501	472	368	470	515	N/A	473	482	524	553	519	335	499	456	547	436	541	484	480	484	460	527
Thalictrum decipiens	Thdec3	515	434	472	372	509	537	516	473	369	N/A	505	481	473	482	524	553	519	335	505	N/A	558	436	533	454	480	484	460	533
Thalictrum delavayi	Thdel1	509	538	472	372	523	493	500	472	369	N/A	515	N/A	473	482	524	532	519	335	499	456	544	436	532	484	480	484	460	527
Thalictrum delavayi	Thdel2	509	543	472	372	523	554	501	472	368	N/A	515	485	473	482	524	553	519	335	500	456	547	436	541	484	480	484	460	527
Thalictrum diffusiflorum	Thdif1	509	506	N/A	372	521	554	503	470	370	N/A	515	485	473	482	524	553	519	335	500	456	545	436	556	483	480	475	460	527
Thalictrum dioicum	Thdio3	509	538	472	372	524	493	508	557	376	N/A	515	488	473	482	524	553	519	335	505	456	545	436	546	479	480	484	460	502
Thalictrum dioicum	Thdio2	509	538	472	372	517	493	510	471	374	N/A	515	487	473	482	524	553	519	335	563	456	545	436	546	479	480	484	460	N/A
Thalictrum fendleri	Thfen4	509	538	472	372	526	554	513	472	376	N/A	515	495	473	482	524	553	519	335	563	456	546	436	556	479	480	484	460	527
Thalictrum fendleri	Thfen3	509	538	472	372	526	554	513	472	376	N/A	515	495	473	482	524	553	519	335	563	456	546	436	556	479	480	484	460	527
Thalictrum filamentosum	Thfil2	509	524	478	372	507	554	502	557	368	N/A	509	479	N/A	556	524	553	519	335	499	456	535	436	545	483	480	490	460	539
Thalictrum finetii	Thfin1	509	506	N/A	372	521	554	513	557	369	N/A	515	N/A	473	487	524	553	519	335	500	456	N/A	436	556	483	480	475	460	527
Thalictrum flavum	Thfla2	509	538	472	372	525	554	503	557	370	560	515	492	468	482	524	553	519	335	503	456	541	436	544	484	480	484	460	527
Thalictrum foetidum	Thfoe5	509	538	472	372	526	538	502	557	369	N/A	515	493	473	482	524	553	519	335	500	456	541	436	541	484	480	484	460	527
Thalictrum foetidum	Thfoe2	509	538	472	372	526	538	502	557	369	560	515	494	473	482	524	553	519	335	500	456	541	436	541	484	480	484	460	527
Thalictrum grandiflorum	Thgra1	509	538	472	372	523	491	500	472	369	N/A	515	486	473	482	524	532	519	335	500	456	545	436	541	484	480	484	460	527
Thalictrum grandifolium	Thgra2	509	501	472	372	508	554	516	557	372	N/A	505	N/A	472	482	524	553	519	335	500	456	558	436	N/A	483	480	484	459	533
Thalictrum heliophilum	Thhel1	509	538	472	372	527	554	509	471	372	N/A	515	475	473	482	524	553	519	335	563	456	558	436	541	479	480	484	460	533
Thalictrum henricksonii	Thhen1	509	501	N/A	372	508	150	516	557	371	N/A	505	N/A	472	482	524	553	519	335	499	456	545	436	556	483	480	484	460	533
Thalictrum hernandezii	Thher2	509	501	472	372	508	498	517	557	371	474	505	N/A	472	482	524	553	519	335	500	456	546	436	541	483	480	484	460	533
Thalictrum ichangense	Thich2	515	510	N/A	372	518	554	501	N/A	368	N/A	N/A	479	N/A	487	524	538	519	335	563	456	N/A	436	N/A	483	480	N/A	460	545
Thalictrum isopyroides	Thiso1	509	538	472	372	525	495	509	470	369	560	515	N/A	473	482	524	553	519	335	500	456	543	436	541	478	480	484	460	527
Thalictrum kiusianum	Thkiu1	509	524	478	372	511	554	503	557	368	N/A	509	478	473	556	524	553	519	335	499	456	535	436	N/A	483	480	496	460	539
Thalictrum lecoyeri	Thlec1	509	538	472	372	524	554	509	471	374	N/A	515	491	473	482	524	553	519	335	503	456	558	436	541	478	480	484	460	527
Thalictrum leuconotum	Thleu1	509	506	N/A	372	511	554	509	472	369	N/A	515	N/A	473	482	524	553	519	335	500	456	558	436	530	483	480	484	460	527
Thalictrum lucidum	Thluc1	509	538	472	372	525	554	502	557	370	N/A	515	N/A	473	482	524	553	519	335	503	456	541	436	541	485	480	484	460	527
Thalictrum macrostylum	Thmac2	509	538	472	372	525	554	502	557	369	N/A	515	N/A	473	482	524	553	519	335	499	456	547	436	541	484	480	484	460	527
Thalictrum megalostigma	Thmeg1	509	541	466	372	522	496	500	471	371	560	515	485	473	482	524	553	519	335	500	456	546	436	542	483	480	484	460	527
Thalictrum minus	Thmin1	509	538	N/A	372	526	538	502	557	369	N/A	515	N/A	473	482	524	553	519	335	500	456	541	436	541	484	480	484	460	527
Thalictrum minus	Thmin2	509	526	477	372	525	554	504	557	367	N/A	515	486	473	488	524	553	519	335	500	456	541	436	541	482	480	484	460	527
Thalictrum occidentale	Thocc2	509	538	472	372	525	554	502	557	369	N/A	515	N/A	473	482	524	553	519	335	499	456	547	436	541	484	480	484	460	527
Thalictrum omeiense	Thome2	509	515	N/A	372	524	497	502	474	368	N/A	515	N/A	473	482	524	553	519	335	500	456	541	436	541	482	480	N/A	460	527
Thalictrum petaloideum	Thpet3	509	538	472	372	520	501	501	473	366	N/A	518	N/A	478	482	524	553	519	335	497	456	541	436	530	483	480	484	460	527
Thalictrum petaloideum	Thpet2	509	538	472	372	525	538	502	557	369	N/A	515	N/A	473	482	524	553	519	335	502	456	541	436	541	485	480	484	460	527
Thalictrum pinnatum	Thpin1	509	538	N/A	372	N/A	554	509	557	374	N/A	514	N/A	480	482	524	553	519	N/A	497	456	545	436	541	481	480	484	460	N/A
Thalictrum podocarpum	Thpod1	509	501	472	372	508	498	517	557	374	N/A	505	N/A	472	482	524	553	519	N/A	499	456	545	436	537	483	480	484	460	533
Thalictrum polycarpum	Thpol3	509	538	N/A	372	522	554	509	472	373	N/A	515	N/A	473	482	524	553	519	335	502	456	558	436	541	479	480	484	460	N/A
Thalictrum polycarpum	Thpol2	509	538	472	372	522	554	509	471	374	560	515	484	473	482	524	553	519	335	505	456	558	436	541	479	480	484	460	527
Thalictrum przewalskii	Thprz1	509	526	N/A	372	522	501	513	461	369	N/A	515	485	464	482	524	553	519	335	499	456	558	436	556	483	480	469	460	527
Thalictrum pubescens	Thpub1	509	538	472	372	524	554	501	471	367	N/A	515	N/A	473	482	524	553	519	335	501	456	547	436	541	484	480	484	460	527
Thalictrum punctatum	Thpun1	509	524	473	372	502	554	501	557	368	479	509	478	473	556	524	553	519	335	497	456	535	436	556	483	480	502	460	539
Thalictrum ramosum	Thram1	509	538	472	372	525	538	502	557	369	560	515	N/A	473	482	524	553	519	335	501	456	545	436	541	485	480	484	460	527
Thalictrum reniforme	Thren1	509	506	472	372	527	554	509	471	369	N/A	515	485	473	482	524	553	519	335	499	447	544	436	541	483	480	484	460	527
Thalictrum reticulatum	Thret1	509	538	473	372	500	495	515	471	369	N/A	515	N/A	473	482	524	553	519	335	497	456	546	436	541	478	480	484	460	527
Thalictrum revolutum	Threv2	509	538	472	372	524	538	501	557	368	N/A	515	N/A	473	482	524	553	519	335	499	456	N/A	436	541	484	480	484	460	527
Thalictrum revolutum	Threv1	509	538	472	372	525	538	501	472	368	469	515	N/A	473	482	524	553	519	335	499	456	547	436	541	484	480	484	460	527
Thalictrum rhynchocarpum	Thrhy3	509	506	N/A	372	520	496	513	471	371	N/A	515	N/A	473	482	N/A	553	519	335	500	456	544	436	556	N/A	480	490	460	N/A
Thalictrum rutifolium	Thrut2	509	536	N/A	372	521	493	510	557	371	N/A	515	N/A	473	482	524	553	519	335	499	456	558	436	541	480	480	484	460	527
Thalictrum simplex	Thsim2	509	538	N/A	372	525	538	502	557	370	N/A	515	N/A	473	482	524	553	519	335	503	456	541	436	541	485	480	484	460	527
Thalictrum smithii	Thsmi4	509	495	472	372	521	495	513	472	369	N/A	515	N/A	473	482	524	N/A	519	335	500	456	546	436	556	483	480	475	460	527
Thalictrum sparsiflorum	Thspa1	509	511	N/A	372	525	496	515	462	368	N/A	510	N/A	464	482	524	N/A	519	335	499	456	539	436	N/A	483	480	475	460	527
Thalictrum squamiferum	Thsqu2	509	505	N/A	372	521	554	509	472	367	N/A	515	487	472	482	524	N/A	519	335	500	456	544	436	536	483	480	484	460	527
Thalictrum squarrosum	Thsqu3	509	538	472	372	525	538	502	557	369	N/A	515	494	473	482	524	553	519	335	502	456	541	436	541	483	480	484	460	527
Thalictrum steyermarkii	Thste1	509	501	N/A	372	508	153	501	N/A	373	N/A	N/A	N/A	472	N/A	524	N/A	519	335	500	N/A	545	436	531	483	249	490	N/A	533
Thalictrum tenue	Thten1	509	543	N/A	372	521	554	503	471	369	N/A	515	487	473	482	524	553	519	335	500	456	541	436	541	483	480	484	460	527
Thalictrum thalictroides	Ththa10	509	528	473	372	501	554	501	557	368	N/A	513	474	473	484	518	553	519	335	501	456	521	436	531	483	480	490	454	533
Thalictrum thalictroides	Ththa9	509	531	473	372	500	554	501	557	368	483	558	475	474	484	524	553	519	335	501	456	521	436	531	483	480	490	454	533
Thalictrum tripeltiferum	Thtri1	509	501	N/A	372	508	152	516	557	373	N/A	505	N/A	472	482	524	553	519	335	499	456	546	436	N/A	483	480	484	N/A	533
Thalictrum uchiyamae	Thuch4	509	538	472	372	523	538	501	557	373	N/A	515	495	473	482	524	553	519	335	500	456	546	436	541	483	480	484	460	527
Thalictrum uncatum	Thunc2	509	538	N/A	372	529	554	511	557	369	N/A	515	N/A	473	482	524	553	519	335	501	456	540	436	541	478	480	484	460	527
Thalictrum urbainii	Thfau1	509	526	479	372	511	496	503	476	368	N/A	509	481	473	487	524	553	519	335	499	456	535	436	N/A	488	480	490	459	545
Thalictrum venulosum	Thven2	509	544	472	372	524	554	509	470	377	N/A	515	488	473	482	524	553	519	335	501	456	545	436	541	479	480	484	460	527
Thalictrum virgatum	Thvir1	509	506	472	372	526	497	510	472	367	N/A	515	487	467	482	524	553	519	N/A	500	456	545	436	556	483	480	490	454	527
Thalictrum zernyi	Thzer2	509	501	N/A	372	520	496	499	472	367	N/A	N/A	N/A	473	482	524	N/A	519	335	500	456	558	436	N/A	483	480	475	460	527
Note: N/A due to no amplification.
